# Supplementary material for: Evaluating Parameter Value Identification Methods for Modeling of Nonlinear Stress Relaxation in Polyethylene
Source: Materials (Basel). 2025 Jun 23;18(13):2960. doi: 10.3390/ma18132960 (PMC12250635; doi:10.3390/ma18132960)
Supplement: Supplementary file 1 [file materials-18-02960-s001.zip]

Archive with 1 entries (1 files):
- materials-3641691-supplementary.pdf
